# Supplementary material for: The Role of Artificial Intelligence and Professional Expertise in Adapted Physical Activity Prescription for Orthopedic Rehabilitation
Source: J Funct Morphol Kinesiol. 2026 Mar 9;11(1):113. doi: 10.3390/jfmk11010113 (PMC13027591; doi:10.3390/jfmk11010113)
Supplement: Supplementary file 1 [file jfmk-11-00113-s001.zip]

Archive with 1 entries (1 files):
- jfmk-4166443-supplementary.pdf
